# Supplementary material for: Flash Communication: A Metal-First Approach to Ruthenium Complexes of a Boryl-Centered POBOP Pincer Ligand
Source: Organometallics. 2026 Apr 24;45(9):1017–21. doi: 10.1021/acs.organomet.6c00078 (PMC13169357; doi:10.1021/acs.organomet.6c00078)
Supplement: Supplementary file 2 [file om6c00078_si_002.xyz]

79

Ru   0.00000000  0.00000000  0.00000000
P   -2.22473000 -0.87718200 -0.05843800
C   -3.58740600  0.36909700 -0.04688300
C   -3.38339800  1.76358800 -0.11486600
O   -2.20721700  2.41810400 -0.22488500
B   -0.85741600  2.01770900 -0.19265200
H   -0.16335600  2.99192300 -0.28436100
H   -0.55930700  1.31926500  0.96489100
C   -4.50087600  2.62261800 -0.09611100
C   -5.79144800  2.13169100 -0.02876000
C   -6.02996500  0.74827800  0.01029100
C   -4.92210800 -0.09232300 -0.00580600
H   -5.10128100 -1.16061200  0.00023500
C   -7.43699900  0.20384500  0.06600500
H   -7.44597400 -0.88963600  0.04186400
H   -7.95065000  0.52031100  0.98153300
H   -8.03753100  0.56148300 -0.77827900
H   -6.62906800  2.82491700 -0.01702200
H   -4.30448700  3.68848900 -0.14477200
C   -2.53722300 -2.00431200  1.42577800
H   -1.64106900 -2.63349400  1.39659200
C   -2.49221700 -1.16618700  2.71328600
H   -1.57563500 -0.57329100  2.77449400
H   -2.53422800 -1.82405100  3.58853600
H   -3.34591200 -0.48183800  2.76370900
C   -3.76550800 -2.92665200  1.41338000
H   -4.68682700 -2.37449400  1.61653500
H   -3.65889100 -3.67458600  2.20759900
H   -3.88759600 -3.46784600  0.47071500
C   -2.68861600 -1.87368800 -1.59354400
H   -3.74887600 -2.12663700 -1.47358900
C   -1.88748900 -3.17138500 -1.74971700
H   -0.83137300 -2.96226900 -1.93229200
H   -2.27152500 -3.73377200 -2.60863700
H   -1.95029000 -3.81747300 -0.87022900
C   -2.53877100 -0.98188000 -2.83555900
H   -3.14067500 -0.07170400 -2.75904400
H   -2.86090300 -1.52819800 -3.72916900
H   -1.49341100 -0.68740300 -2.97332700
H   -0.49708300  1.14385900 -1.20023900
P    2.22473200  0.87717500  0.05840400
C    3.58739400 -0.36911600  0.04667300
C    3.38338700 -1.76360000  0.11482900
O    2.20721700 -2.41808800  0.22513700
B    0.85741400 -2.01770800  0.19276600
H    0.16335300 -2.99191000  0.28458600
H    0.55936800 -1.31937200 -0.96480900
C    4.50085700 -2.62263600  0.09600500
C    5.79142200 -2.13172100  0.02838800
C    6.02994000 -0.74831700 -0.01088200
C    4.92208900  0.09229400  0.00532700
H    5.10126300  1.16058300 -0.00082800
C    7.43695500 -0.20389200 -0.06714600
H    7.44604300  0.88954400 -0.04101100
H    7.94955300 -0.51868400 -0.98385000
H    8.03839900 -0.56315000  0.77578800
H    6.62903700 -2.82495300  0.01662100
H    4.30447400 -3.68850000  0.14485300
C    2.53713600  2.00442300 -1.42574400
H    1.64100100  2.63362300 -1.39641900
C    2.49198200  1.16641300 -2.71332200
H    1.57538300  0.57353800 -2.77448600
H    2.53391100  1.82435400 -3.58851800
H    3.34565900  0.48205200 -2.76389500
C    3.76543700  2.92674700 -1.41339200
H    4.68672300  2.37461600 -1.61676400
H    3.65871000  3.67479500 -2.20748900
H    3.88767300  3.46780600 -0.47066900
C    2.68872600  1.87354300  1.59356300
H    3.74895000  2.12659000  1.47349000
C    1.88749100  3.17114200  1.74999600
H    0.83142300  2.96189300  1.93269600
H    2.27158900  3.73347100  2.60892600
H    1.95009500  3.81733700  0.87057300
C    2.53912200  0.98157600  2.83549300
H    3.14108500  0.07145600  2.75878900
H    2.86133500  1.52781500  3.72912300
H    1.49380300  0.68700400  2.97337100
H    0.49702100 -1.14376600  1.20028800

79

Ru   0.00000000  0.00000000  0.00000000
P    2.32919000 -0.15430600  0.66676300
C    3.56017900  1.24279500  0.34763500
C    3.46650000  1.73332300 -1.10534900
H    4.27820400  2.44170900 -1.30722300
H    3.55502500  0.90767400 -1.81799600
H    2.51848500  2.23905300 -1.28943900
H    4.54595100  0.78830700  0.48884200
C    3.46252400  2.39149700  1.36636000
H    3.73613300  2.07048800  2.37494500
H    2.46456000  2.82672500  1.40004900
H    4.16312300  3.18272300  1.07569900
C    3.12435400 -1.60330800 -0.17981700
C    4.44190000 -1.58506400 -0.67437500
C    5.04279100 -2.68619600 -1.28584600
C    4.29170500 -3.86345400 -1.40012900
C    2.98810300 -3.91736700 -0.92928300
C    2.39507100 -2.79829400 -0.33032000
O    1.12468100 -2.98602600  0.11893800
B   -0.00002300 -2.15213400  0.00018900
O   -1.12469300 -2.98607800 -0.11839200
C   -2.39519000 -2.79827000  0.33051300
C   -3.12443300 -1.60328700  0.17978800
P   -2.32917800 -0.15431800 -0.66676400
C   -2.63376100 -0.53397600 -2.50265600
C   -1.75253800 -1.67453900 -3.03127200
H   -0.68973500 -1.44737200 -2.93031400
H   -1.96350700 -1.83201700 -4.09511500
H   -1.95103000 -2.61300000 -2.50681900
H   -2.32464900  0.39305200 -3.00198800
C   -4.11175100 -0.81333700 -2.81876800
H   -4.23369700 -0.97829600 -3.89514900
H   -4.77317200  0.01031900 -2.53848600
H   -4.45702300 -1.71374500 -2.30135200
C   -3.56015400  1.24279900 -0.34768300
C   -3.46214000  2.39167200 -1.36617700
H   -2.46414500  2.82685800 -1.39949400
H   -3.73546200  2.07083800 -2.37489700
H   -4.16279100  3.18288100 -1.07559500
C   -3.46686900  1.73302000  1.10543000
H   -2.51885800  2.23860200  1.28993100
H   -3.55571800  0.90722800  1.81787200
H   -4.27855800  2.44145300  1.30719800
H   -4.54591700  0.78840400 -0.48924900
C   -4.44208300 -1.58501100  0.67407800
H   -5.03465800 -0.68238100  0.58463000
C   -5.04312100 -2.68610300  1.28546800
C   -4.29207400 -3.86336900  1.39995900
C   -2.98837500 -3.91731100  0.92940000
H   -2.39163900 -4.81952100  1.01141300
H   -4.73250000 -4.74248600  1.86359400
C   -6.45209100 -2.60820900  1.82390300
H   -6.45546900 -2.53110900  2.91810200
H   -6.98493200 -1.73710300  1.43179800
H   -7.02958600 -3.50110400  1.56206400
H    0.25340400 -1.24877700 -1.08545100
H    2.39134700 -4.81957900 -1.01111700
H    4.73202300 -4.74259600 -1.86382000
C    6.45163800 -2.60832400 -1.82460800
H    6.98471300 -1.73744300 -1.43231900
H    7.02906000 -3.50140500 -1.56324500
H    6.45475000 -2.53081700 -2.91878000
H    5.03450600 -0.68243900 -0.58508800
C    2.63377600 -0.53399300  2.50263800
C    1.75193200 -1.67399100  3.03143500
H    1.94986900 -2.61262800  2.50709100
H    0.68925200 -1.44623700  2.93048400
H    1.96285400 -1.83144800  4.09529000
H    2.32526300  0.39325500  3.00193400
C    4.11163400 -0.81423800  2.81859900
H    4.23358900 -0.97927600  3.89496700
H    4.77352800  0.00901400  2.53825600
H    4.45630800 -1.71485400  2.30114500
H   -0.25349900 -1.24845900  1.08570700
H   -0.23314500  1.46382000  1.02830600
H    0.23318700  1.46385700 -1.02837500
H    0.97089400  2.93177700  0.20782000
B    0.00005600  2.26715600 -0.00003200
H   -0.97075700  2.93183400 -0.20782300
